# Supplementary material for: Genome-Wide DNA Methylation Analysis of the Toxicological Responses to Foliar Cerium Application in Soybean
Source: Toxics. 2026 Apr 25;14(5):369. doi: 10.3390/toxics14050369 (PMC13210806; doi:10.3390/toxics14050369)
Supplement: Supplementary file 1 [file toxics-14-00369-s001.zip]

Archive with 1 entries (1 files):
- toxics-4201836-supplementary.pdf
